# Supplementary material for: Mitochondrial outer membrane integrity regulates a ubiquitin-dependent and NF-κB-mediated inflammatory response
Source: EMBO J. 2024 Feb 9;43(6):904–30. doi: 10.1038/s44318-024-00044-1 (PMC10943237; doi:10.1038/s44318-024-00044-1)
Supplement: Supplementary file 3 — Movie EV2 [file 44318_2024_44_MOESM3_ESM.zip]

Archive with 5 entries (4 files):
- Movie EV2/
- Movie EV2/Movie EV2 Legend.docx
- __MACOSX/Movie EV2/._Movie EV2 Legend.docx
- Movie EV2/EMBOJ-2023-113825_MovieEV2.mp4
- __MACOSX/Movie EV2/._EMBOJ-2023-113825_MovieEV2.mp4
