# Supplementary material for: Mitochondrial outer membrane integrity regulates a ubiquitin-dependent and NF-κB-mediated inflammatory response
Source: EMBO J. 2024 Feb 9;43(6):904–30. doi: 10.1038/s44318-024-00044-1 (PMC10943237; doi:10.1038/s44318-024-00044-1)
Supplement: Supplementary file 4 — Source Data Fig. 1 [file 44318_2024_44_MOESM4_ESM.zip]

Archive with 108 entries (101 files):
- Fig 1/
- __MACOSX/._Fig 1
- Fig 1/Fig 1A/
- __MACOSX/Fig 1/._Fig 1A
- Fig 1/Fig 1D/
- __MACOSX/Fig 1/._Fig 1D
- Fig 1/.DS_Store
- __MACOSX/Fig 1/._.DS_Store
- Fig 1/Fig 1G/
- __MACOSX/Fig 1/._Fig 1G
- Fig 1/Fig 1C/
- __MACOSX/Fig 1/._Fig 1C
- Fig 1/Fig 1E/
- __MACOSX/Fig 1/._Fig 1E
- Fig 1/Fig1_Source Data.xlsx
- __MACOSX/Fig 1/._Fig1_Source Data.xlsx
- Fig 1/Fig 1A/Fig1A_BAX_BAK_COXIV.tif
- __MACOSX/Fig 1/Fig 1A/._Fig1A_BAX_BAK_COXIV.tif
- Fig 1/Fig 1A/Fig1A_BAX_BAK_COXIV_TOM20.tif
- __MACOSX/Fig 1/Fig 1A/._Fig1A_BAX_BAK_COXIV_TOM20.tif
- Fig 1/Fig 1A/Fig1A_Mitoprofile_actin.tif
- __MACOSX/Fig 1/Fig 1A/._Fig1A_Mitoprofile_actin.tif
- Fig 1/Fig 1A/Fig1A_BAX_BAK.tif
- __MACOSX/Fig 1/Fig 1A/._Fig1A_BAX_BAK.tif
- Fig 1/Fig 1A/Fig1A_Mitoprofile.tif
- __MACOSX/Fig 1/Fig 1A/._Fig1A_Mitoprofile.tif
- Fig 1/Fig 1A/Fig1A_BAX_BAK_COXIV_TOM20_actin.tif
- __MACOSX/Fig 1/Fig 1A/._Fig1A_BAX_BAK_COXIV_TOM20_actin.tif
- Fig 1/Fig 1D/Fig1D_UBCJ2_actin.tif
- __MACOSX/Fig 1/Fig 1D/._Fig1D_UBCJ2_actin.tif
- Fig 1/Fig 1D/.smbdeleteAAA23591b006
- __MACOSX/Fig 1/Fig 1D/._.smbdeleteAAA23591b006
- Fig 1/Fig 1D/Fig1D_UBCJ2_actin_hsp60.tif
- __MACOSX/Fig 1/Fig 1D/._Fig1D_UBCJ2_actin_hsp60.tif
- Fig 1/Fig 1D/Fig1D_TOM20_hsp60.tif
- __MACOSX/Fig 1/Fig 1D/._Fig1D_TOM20_hsp60.tif
- Fig 1/Fig 1D/Fig1D_TOM20_hsp60_actin.tif
- __MACOSX/Fig 1/Fig 1D/._Fig1D_TOM20_hsp60_actin.tif
- Fig 1/Fig 1D/Fig1D_TOM20_SMAC.tif
- __MACOSX/Fig 1/Fig 1D/._Fig1D_TOM20_SMAC.tif
- Fig 1/Fig 1D/Fig1D_UBCJ2.tif
- __MACOSX/Fig 1/Fig 1D/._Fig1D_UBCJ2.tif
- Fig 1/Fig 1D/FIG1D_TOM20.tif
- __MACOSX/Fig 1/Fig 1D/._FIG1D_TOM20.tif
- Fig 1/Fig 1G/Fig1G_LC3_ATG5-ATG7.tif
- __MACOSX/Fig 1/Fig 1G/._Fig1G_LC3_ATG5-ATG7.tif
- Fig 1/Fig 1G/Fig1G_mitoprofile_actin.tif
- __MACOSX/Fig 1/Fig 1G/._Fig1G_mitoprofile_actin.tif
- Fig 1/Fig 1G/Fig1G_mitoprofile.tif
- __MACOSX/Fig 1/Fig 1G/._Fig1G_mitoprofile.tif
- Fig 1/Fig 1G/Fig1G_LC3_ATG5-ATG7_actin.tif
- __MACOSX/Fig 1/Fig 1G/._Fig1G_LC3_ATG5-ATG7_actin.tif
- Fig 1/Fig 1G/Fig1G_LC3.tif
- __MACOSX/Fig 1/Fig 1G/._Fig1G_LC3.tif
- Fig 1/Fig 1C/Fig_1C-U2OS-BB-CICD-3h-mito-hoechst.tif
- __MACOSX/Fig 1/Fig 1C/._Fig_1C-U2OS-BB-CICD-3h-mito-hoechst.tif
- Fig 1/Fig 1C/Fig_1C-U2OS-eBB-CICD-24h-mito-MitoTracker.tif
- __MACOSX/Fig 1/Fig 1C/._Fig_1C-U2OS-eBB-CICD-24h-mito-MitoTracker.tif
- Fig 1/Fig 1C/Fig_1C-U2OS-eBB-CICD-3h-mito-hoechst.tif
- __MACOSX/Fig 1/Fig 1C/._Fig_1C-U2OS-eBB-CICD-3h-mito-hoechst.tif
- Fig 1/Fig 1C/Fig_1C-U2OS-BB-DMSO-3h-mito-MiotTracker.tif
- __MACOSX/Fig 1/Fig 1C/._Fig_1C-U2OS-BB-DMSO-3h-mito-MiotTracker.tif
- Fig 1/Fig 1C/Fig_1C-U2OS-BB-DMSO-24h-mito-hoechst.tif
- __MACOSX/Fig 1/Fig 1C/._Fig_1C-U2OS-BB-DMSO-24h-mito-hoechst.tif
- Fig 1/Fig 1C/Fig1_C-U2OS-eBB-DMSO-3h-mito-hoechsttif.tif
- __MACOSX/Fig 1/Fig 1C/._Fig1_C-U2OS-eBB-DMSO-3h-mito-hoechsttif.tif
- Fig 1/Fig 1C/Fig_1C-U2OS-BB-DMSO-24h-mito-MitoTracker.tif
- __MACOSX/Fig 1/Fig 1C/._Fig_1C-U2OS-BB-DMSO-24h-mito-MitoTracker.tif
- Fig 1/Fig 1C/Fig_1C-U2OS-BB-CICD-24h-mito-hoechst.tif
- __MACOSX/Fig 1/Fig 1C/._Fig_1C-U2OS-BB-CICD-24h-mito-hoechst.tif
- Fig 1/Fig 1C/Fig_1C-U2OS-eBB-CICD-24h-mito-hoechsttif.tif
- __MACOSX/Fig 1/Fig 1C/._Fig_1C-U2OS-eBB-CICD-24h-mito-hoechsttif.tif
- Fig 1/Fig 1C/Fig_1C-U2OS-eBB-DMSO-3h-mito-MitoTracker.tif
- __MACOSX/Fig 1/Fig 1C/._Fig_1C-U2OS-eBB-DMSO-3h-mito-MitoTracker.tif
- Fig 1/Fig 1C/Fig_1C-U2OS-BB-DMSO-3h-mito-hoechst.tif
- __MACOSX/Fig 1/Fig 1C/._Fig_1C-U2OS-BB-DMSO-3h-mito-hoechst.tif
- Fig 1/Fig 1C/Fig_1C-U2OS-BB-CICD-24h-mito-MitoTracker.tif
- __MACOSX/Fig 1/Fig 1C/._Fig_1C-U2OS-BB-CICD-24h-mito-MitoTracker.tif
- Fig 1/Fig 1C/Fig_1C-U2OS-BB-CICD-3h-mito-MitoTracker.tif
- __MACOSX/Fig 1/Fig 1C/._Fig_1C-U2OS-BB-CICD-3h-mito-MitoTracker.tif
- Fig 1/Fig 1C/Fig_1C-U2OS-eBB-CICD-3h-mito-MitoTracker.tif
- __MACOSX/Fig 1/Fig 1C/._Fig_1C-U2OS-eBB-CICD-3h-mito-MitoTracker.tif
- Fig 1/Fig 1C/Fig_1C-U2OS-eBB-DMSO-24h-mito-Mitotrackertif.tif
- __MACOSX/Fig 1/Fig 1C/._Fig_1C-U2OS-eBB-DMSO-24h-mito-Mitotrackertif.tif
- Fig 1/Fig 1C/Fig_1C-U2OS-eBB-DMSO-24h-mito-hoechst.tif
- __MACOSX/Fig 1/Fig 1C/._Fig_1C-U2OS-eBB-DMSO-24h-mito-hoechst.tif
- Fig 1/Fig 1E/Fig1E_Uncropped_MAX_2019-02-15 fk2 coxiv U20S empty cicd 2.nd2 (RGB).tif
- __MACOSX/Fig 1/Fig 1E/._Fig1E_Uncropped_MAX_2019-02-15 fk2 coxiv U20S empty cicd 2.nd2 (RGB).tif
- Fig 1/Fig 1E/.DS_Store
- __MACOSX/Fig 1/Fig 1E/._.DS_Store
- Fig 1/Fig 1E/Fig1E_Uncropped_MAX_2019-02-15 fk2 coxiv U20S bb cicd 1.nd2 (RGB).tif
- __MACOSX/Fig 1/Fig 1E/._Fig1E_Uncropped_MAX_2019-02-15 fk2 coxiv U20S bb cicd 1.nd2 (RGB).tif
- Fig 1/Fig 1E/Fig1E_Uncropped_MAX_2019-02-15 fk2 coxiv U20S empty crl 1.nd2 (RGB).tif
- __MACOSX/Fig 1/Fig 1E/._Fig1E_Uncropped_MAX_2019-02-15 fk2 coxiv U20S empty crl 1.nd2 (RGB).tif
- Fig 1/Fig 1E/Single channels/
- __MACOSX/Fig 1/Fig 1E/._Single channels
- Fig 1/Fig 1E/Fig1E_Uncropped_MAX_2019-02-15 fk2 coxiv U20S bb crl 1.nd2 (RGB).tif
- __MACOSX/Fig 1/Fig 1E/._Fig1E_Uncropped_MAX_2019-02-15 fk2 coxiv U20S bb crl 1.nd2 (RGB).tif
- Fig 1/Fig 1E/Single channels/.DS_Store
- __MACOSX/Fig 1/Fig 1E/Single channels/._.DS_Store
- Fig 1/Fig 1E/Single channels/Fig1E_UB(green)_Uncropped_MAX_2019-02-15 fk2 coxiv U20S empty cicd 2.nd2 (RGB).tif
- __MACOSX/Fig 1/Fig 1E/Single channels/._Fig1E_UB(green)_Uncropped_MAX_2019-02-15 fk2 coxiv U20S empty cicd 2.nd2 (RGB).tif
- Fig 1/Fig 1E/Single channels/Fig1E_UB(green)_Uncropped_MAX_2019-02-15 fk2 coxiv U20S bb cicd 1.nd2 (RGB).tif
- __MACOSX/Fig 1/Fig 1E/Single channels/._Fig1E_UB(green)_Uncropped_MAX_2019-02-15 fk2 coxiv U20S bb cicd 1.nd2 (RGB).tif
- Fig 1/Fig 1E/Single channels/Fig1E_UB(green)_Uncropped_MAX_2019-02-15 fk2 coxiv U20S empty crl 1.nd2 (RGB).tif
- __MACOSX/Fig 1/Fig 1E/Single channels/._Fig1E_UB(green)_Uncropped_MAX_2019-02-15 fk2 coxiv U20S empty crl 1.nd2 (RGB).tif
- Fig 1/Fig 1E/Single channels/Fig1E_UB(green)_Uncropped_MAX_2019-02-15 fk2 coxiv U20S bb crl 1.nd2 (RGB).tif
- __MACOSX/Fig 1/Fig 1E/Single channels/._Fig1E_UB(green)_Uncropped_MAX_2019-02-15 fk2 coxiv U20S bb crl 1.nd2 (RGB).tif
