# Supplementary material for: Mitochondrial outer membrane integrity regulates a ubiquitin-dependent and NF-κB-mediated inflammatory response
Source: EMBO J. 2024 Feb 9;43(6):904–30. doi: 10.1038/s44318-024-00044-1 (PMC10943237; doi:10.1038/s44318-024-00044-1)
Supplement: Supplementary file 4 — Source Data Fig. 1 [file 44318_2024_44_MOESM4_ESM.zip › Fig 1/Fig1_Source Data.xlsx]

## Sheet: Fig1B
	DMSO			ABT-737/ S63845/ Q-VD-OPh
EMPTYCRISPR	1	1	1	0.368	0.509	0.412
BAX/BAKCRISPR	1	1	1	0.721	1.152	0.863

## Sheet: Fig1F
	DMSO			ABT-737/ S63845/ Q-VD-OPh
EMPTYCRISPR	0	0	2	77	88	87
BAX/BAKCRISPR	0	0	0	0	0	11
