# Supplementary material for: Mitochondrial outer membrane integrity regulates a ubiquitin-dependent and NF-κB-mediated inflammatory response
Source: EMBO J. 2024 Feb 9;43(6):904–30. doi: 10.1038/s44318-024-00044-1 (PMC10943237; doi:10.1038/s44318-024-00044-1)
Supplement: Supplementary file 5 — Source Data Fig. 2 [file 44318_2024_44_MOESM5_ESM.zip]

Archive with 6 entries (5 files):
- Fig 2/
- __MACOSX/._Fig 2
- Fig 2/.DS_Store
- __MACOSX/Fig 2/._.DS_Store
- Fig 2/Fig2_Source Data.xlsx
- __MACOSX/Fig 2/._Fig2_Source Data.xlsx
