# Supplementary material for: Mitochondrial outer membrane integrity regulates a ubiquitin-dependent and NF-κB-mediated inflammatory response
Source: EMBO J. 2024 Feb 9;43(6):904–30. doi: 10.1038/s44318-024-00044-1 (PMC10943237; doi:10.1038/s44318-024-00044-1)
Supplement: Supplementary file 5 — Source Data Fig. 2 [file 44318_2024_44_MOESM5_ESM.zip › Fig 2/Fig2_Source Data.xlsx]

## Sheet: Fig 2B
Mitochondria	20
Inner membrane	82
Outer membrane	51
Matrix	9
Intermembrane space	7
Other	92

## Sheet: Fig 2C
Mitochondria			Cytoskeleton			Cytosol			Nucleus			Golgi			Endoplasmic Reticulum			Plasma Membrane
Gained modification	706		Gained modification	11		Gained modification	86		Gained modification	31		Gained modification	13		Gained modification	12		Gained modification	10
Lost modification	1		Lost modification	195		Lost modification	731		Lost modification	406		Lost modification	31		Lost modification	63		Lost modification	209
Non-significant	212		Non-significant	565		Non-significant	2424		Non-significant	1425		Non-significant	114		Non-significant	326		Non-significant	657

## Sheet: Fig 2D
mitochondrial envelope (GO:0005740)	mitochondrial membrane (GO:0031966)	mitochondrion (GO:0005739)	envelope (GO:0031975)	organelle envelope (GO:0031967)	mitochondrial inner membrane (GO:0005743)	organelle inner membrane (GO:0019866)	organelle membrane (GO:0031090)	intracellular membrane-bounded organelle (GO:0043231)	membrane-bounded organelle (GO:0043227)
134.064	130.521	122.815	114.225	114.28	100.027	96.209	87.9244	57.7447	56.2823
