# Supplementary material for: Mitochondrial outer membrane integrity regulates a ubiquitin-dependent and NF-κB-mediated inflammatory response
Source: EMBO J. 2024 Feb 9;43(6):904–30. doi: 10.1038/s44318-024-00044-1 (PMC10943237; doi:10.1038/s44318-024-00044-1)
Supplement: Supplementary file 6 — Source Data Fig. 3 [file 44318_2024_44_MOESM6_ESM.zip]

Archive with 76 entries (69 files):
- Fig 3/
- __MACOSX/._Fig 3
- Fig 3/Fig 3A/
- __MACOSX/Fig 3/._Fig 3A
- Fig 3/.DS_Store
- __MACOSX/Fig 3/._.DS_Store
- Fig 3/Source Data_Figure3.xlsx
- __MACOSX/Fig 3/._Source Data_Figure3.xlsx
- Fig 3/Fig 3B/
- __MACOSX/Fig 3/._Fig 3B
- Fig 3/Fig 3D/
- __MACOSX/Fig 3/._Fig 3D
- Fig 3/Fig 3A/Fig3A_K63_actin.tif
- __MACOSX/Fig 3/Fig 3A/._Fig3A_K63_actin.tif
- Fig 3/Fig 3A/Fig3A_K48.tif
- __MACOSX/Fig 3/Fig 3A/._Fig3A_K48.tif
- Fig 3/Fig 3A/Fig3A_ubiquitin.tif
- __MACOSX/Fig 3/Fig 3A/._Fig3A_ubiquitin.tif
- Fig 3/Fig 3A/Fig3A_ubiquitin_actin.tif
- __MACOSX/Fig 3/Fig 3A/._Fig3A_ubiquitin_actin.tif
- Fig 3/Fig 3A/Fig3A_K48_actin.tif
- __MACOSX/Fig 3/Fig 3A/._Fig3A_K48_actin.tif
- Fig 3/Fig 3A/Fig3A_TOM20_actin.tif
- __MACOSX/Fig 3/Fig 3A/._Fig3A_TOM20_actin.tif
- Fig 3/Fig 3A/Fig3A_TOM20.tif
- __MACOSX/Fig 3/Fig 3A/._Fig3A_TOM20.tif
- Fig 3/Fig 3A/Fig3A_K63.tif
- __MACOSX/Fig 3/Fig 3A/._Fig3A_K63.tif
- Fig 3/Fig 3B/Fig3B_Uncropped_MAX_U20S empty K63 COXIV cicd.tif (RGB).tif
- __MACOSX/Fig 3/Fig 3B/._Fig3B_Uncropped_MAX_U20S empty K63 COXIV cicd.tif (RGB).tif
- Fig 3/Fig 3B/Fig3B_Uncropped_MAX_U20S empty K63 COXIV ctrl.tif (RGB).tif
- __MACOSX/Fig 3/Fig 3B/._Fig3B_Uncropped_MAX_U20S empty K63 COXIV ctrl.tif (RGB).tif
- Fig 3/Fig 3B/Fig3B_Uncropped_MAX_U20S bb K63 COXIV cicd (RGB).tif
- __MACOSX/Fig 3/Fig 3B/._Fig3B_Uncropped_MAX_U20S bb K63 COXIV cicd (RGB).tif
- Fig 3/Fig 3B/.DS_Store
- __MACOSX/Fig 3/Fig 3B/._.DS_Store
- Fig 3/Fig 3B/Single channel/
- __MACOSX/Fig 3/Fig 3B/._Single channel
- Fig 3/Fig 3B/Fig3B_Uncropped_MAX_ U20S bb K63 COXIV ctrl (RGB).tif
- __MACOSX/Fig 3/Fig 3B/._Fig3B_Uncropped_MAX_ U20S bb K63 COXIV ctrl (RGB).tif
- Fig 3/Fig 3D/TIFF/
- __MACOSX/Fig 3/Fig 3D/._TIFF
- Fig 3/Fig 3B/Single channel/Fig3B_Uncropped_MAX_U20S empty K63 COXIV cicd (RGB)_K63ub(green).tif
- __MACOSX/Fig 3/Fig 3B/Single channel/._Fig3B_Uncropped_MAX_U20S empty K63 COXIV cicd (RGB)_K63ub(green).tif
- Fig 3/Fig 3B/Single channel/Fig3B_Uncropped_MAX_U20S bb K63 COXIV ctrl (RGB)_K63ub(green).tif
- __MACOSX/Fig 3/Fig 3B/Single channel/._Fig3B_Uncropped_MAX_U20S bb K63 COXIV ctrl (RGB)_K63ub(green).tif
- Fig 3/Fig 3B/Single channel/Fig3B_Uncropped_MAX_U20S bb K63 COXIV cicd.tif (RGB).tif_K63ub(green).tif
- __MACOSX/Fig 3/Fig 3B/Single channel/._Fig3B_Uncropped_MAX_U20S bb K63 COXIV cicd.tif (RGB).tif_K63ub(green).tif
- Fig 3/Fig 3B/Single channel/Fig3B_Uncropped_MAX_U20S empty K63 COXIV ctrl (RGB)_K63ub(green).tif
- __MACOSX/Fig 3/Fig 3B/Single channel/._Fig3B_Uncropped_MAX_U20S empty K63 COXIV ctrl (RGB)_K63ub(green).tif
- Fig 3/Fig 3D/TIFF/Single Channel/
- __MACOSX/Fig 3/Fig 3D/TIFF/._Single Channel
- Fig 3/Fig 3D/TIFF/Fig_3D-SVEC M1-GFP tom20 cicd.tif
- __MACOSX/Fig 3/Fig 3D/TIFF/._Fig_3D-SVEC M1-GFP tom20 cicd.tif
- Fig 3/Fig 3D/TIFF/Fig_3D-SVEC K63-GFP tom20 cicd.tif
- __MACOSX/Fig 3/Fig 3D/TIFF/._Fig_3D-SVEC K63-GFP tom20 cicd.tif
- Fig 3/Fig 3D/TIFF/Fig_3D-SVEC GFP tom20 cicd.tif
- __MACOSX/Fig 3/Fig 3D/TIFF/._Fig_3D-SVEC GFP tom20 cicd.tif
- Fig 3/Fig 3D/TIFF/Single Channel/Fig_3D-SVEC M1-GFP tom20 cicd_GFP.tif
- __MACOSX/Fig 3/Fig 3D/TIFF/Single Channel/._Fig_3D-SVEC M1-GFP tom20 cicd_GFP.tif
- Fig 3/Fig 3D/TIFF/Single Channel/Fig_3D-SVEC GFP tom20 cicd_Tom20.tif
- __MACOSX/Fig 3/Fig 3D/TIFF/Single Channel/._Fig_3D-SVEC GFP tom20 cicd_Tom20.tif
- Fig 3/Fig 3D/TIFF/Single Channel/Fig_3D-SVEC GFP tom20 cicd_GFP.tif
- __MACOSX/Fig 3/Fig 3D/TIFF/Single Channel/._Fig_3D-SVEC GFP tom20 cicd_GFP.tif
- Fig 3/Fig 3D/TIFF/Single Channel/Fig_3D-SVEC K63-GFP tom20 cicd_TOM20.tif
- __MACOSX/Fig 3/Fig 3D/TIFF/Single Channel/._Fig_3D-SVEC K63-GFP tom20 cicd_TOM20.tif
- Fig 3/Fig 3D/TIFF/Single Channel/Fig_3D-SVEC K63-GFP tom20 cicd_GFP.tif
- __MACOSX/Fig 3/Fig 3D/TIFF/Single Channel/._Fig_3D-SVEC K63-GFP tom20 cicd_GFP.tif
- Fig 3/Fig 3D/TIFF/Single Channel/Fig_3D-SVEC M1-GFP tom20 cicd_TOM20.tif
- __MACOSX/Fig 3/Fig 3D/TIFF/Single Channel/._Fig_3D-SVEC M1-GFP tom20 cicd_TOM20.tif
- Fig 3/Fig 3D/TIFF/Single Channel/Fig_3D-SVEC K63-GFP tom20 cicd_Dapi.tif
- __MACOSX/Fig 3/Fig 3D/TIFF/Single Channel/._Fig_3D-SVEC K63-GFP tom20 cicd_Dapi.tif
- Fig 3/Fig 3D/TIFF/Single Channel/Fig_3D-SVEC M1-GFP tom20 cicd_Dapi.tif
- __MACOSX/Fig 3/Fig 3D/TIFF/Single Channel/._Fig_3D-SVEC M1-GFP tom20 cicd_Dapi.tif
- Fig 3/Fig 3D/TIFF/Single Channel/Fig_3D-SVEC GFP tom20 cicd_Dapi.tif
- __MACOSX/Fig 3/Fig 3D/TIFF/Single Channel/._Fig_3D-SVEC GFP tom20 cicd_Dapi.tif
