# Supplementary material for: Mitochondrial outer membrane integrity regulates a ubiquitin-dependent and NF-κB-mediated inflammatory response
Source: EMBO J. 2024 Feb 9;43(6):904–30. doi: 10.1038/s44318-024-00044-1 (PMC10943237; doi:10.1038/s44318-024-00044-1)
Supplement: Supplementary file 6 — Source Data Fig. 3 [file 44318_2024_44_MOESM6_ESM.zip › Fig 3/Source Data_Figure3.xlsx]

## Sheet: Fig 3C
	DMSO			ABT-737/ S63845/ Q-VD-OPh
EMPTYCRISPR	2	2	4	96	100	88			Table Analyzed	Data 1
BAX/BAKCRISPR	0	0	6	2	5	6
									Two-way ANOVA	Ordinary
									Alpha	0.05
									Source of Variation	% of total variation	P value	P value summary	Significant?
									Interaction	31.7	<0.0001	****	Yes
									Row Factor	32.65	<0.0001	****	Yes
									Column Factor	35.08	<0.0001	****	Yes
									ANOVA table	SS	DF	MS	F (DFn, DFd)	P value
									Interaction	6030	1	6030	F (1, 8) = 438.6	P<0.0001
									Row Factor	6211	1	6211	F (1, 8) = 451.7	P<0.0001
									Column Factor	6674	1	6674	F (1, 8) = 485.4	P<0.0001
									Residual	110	8	13.75
									Difference between column means
									Mean of DMSO	2.333
									Mean of ABT-737/ S63845/ Q-VD-OPh	49.5
									Difference between means	-47.17
									SE of difference	2.141
									95% CI of difference	-52.10 to -42.23
									Difference between row means
									Mean of EMPTYCRISPR	48.67
									Mean of BAX/BAKCRISPR	3.167
									Difference between means	45.5
									SE of difference	2.141
									95% CI of difference	40.56 to 50.44
									Interaction CI
									Mean diff, A1 - B1	-92
									Mean diff, A2 - B2	-2.333
									(A1 -B1) - (A2 - B2)	-89.67
									95% CI of difference	-99.54 to -79.79
									(B1 - A1) - (B2 - A2)	89.67
									95% CI of difference	79.79 to 99.54
									Data summary
									Number of columns (Column Factor)	2
									Number of rows (Row Factor)	2
									Number of values	12
									Compare cell means regardless of rows and columns
									Number of families	1
									Number of comparisons per family	6
									Alpha	0.05
									Tukey's multiple comparisons test	Mean Diff.	95.00% CI of diff.	Below threshold?	Summary	Adjusted P Value
									EMPTYCRISPR:DMSO vs. EMPTYCRISPR:ABT-737/ S63845/ Q-VD-OPh	-92	-101.7 to -82.30	Yes	****	<0.0001
									EMPTYCRISPR:DMSO vs. BAX/BAKCRISPR:DMSO	0.6667	-9.029 to 10.36	No	ns	0.9959
									EMPTYCRISPR:DMSO vs. BAX/BAKCRISPR:ABT-737/ S63845/ Q-VD-OPh	-1.667	-11.36 to 8.029	No	ns	0.9438
									EMPTYCRISPR:ABT-737/ S63845/ Q-VD-OPh vs. BAX/BAKCRISPR:DMSO	92.67	82.97 to 102.4	Yes	****	<0.0001
									EMPTYCRISPR:ABT-737/ S63845/ Q-VD-OPh vs. BAX/BAKCRISPR:ABT-737/ S63845/ Q-VD-OPh	90.33	80.64 to 100.0	Yes	****	<0.0001
									BAX/BAKCRISPR:DMSO vs. BAX/BAKCRISPR:ABT-737/ S63845/ Q-VD-OPh	-2.333	-12.03 to 7.362	No	ns	0.8655
									Test details	Mean 1	Mean 2	Mean Diff.	SE of diff.	N1	N2	q	DF
									EMPTYCRISPR:DMSO vs. EMPTYCRISPR:ABT-737/ S63845/ Q-VD-OPh	2.667	94.67	-92	3.028	3	3	42.97	8
									EMPTYCRISPR:DMSO vs. BAX/BAKCRISPR:DMSO	2.667	2	0.6667	3.028	3	3	0.3114	8
									EMPTYCRISPR:DMSO vs. BAX/BAKCRISPR:ABT-737/ S63845/ Q-VD-OPh	2.667	4.333	-1.667	3.028	3	3	0.7785	8
									EMPTYCRISPR:ABT-737/ S63845/ Q-VD-OPh vs. BAX/BAKCRISPR:DMSO	94.67	2	92.67	3.028	3	3	43.28	8
									EMPTYCRISPR:ABT-737/ S63845/ Q-VD-OPh vs. BAX/BAKCRISPR:ABT-737/ S63845/ Q-VD-OPh	94.67	4.333	90.33	3.028	3	3	42.19	8
									BAX/BAKCRISPR:DMSO vs. BAX/BAKCRISPR:ABT-737/ S63845/ Q-VD-OPh	2	4.333	-2.333	3.028	3	3	1.09	8

## Sheet: Fig 3E top
	DMSO			ABT-737/ S63845/ Q-VD-OPh
GFP	0	1	0	0	10	0			Table Analyzed	U2OS_UBD
K63-GFP	9	2	8	78	77	78
M1-GFP	4	4	4	21	9	17			Column A	DMSO
									vs.	vs.
									Column B	ABT-737/ S63845/ Q-VD-OPh
									Test details
									Test name	Unpaired t test
									Variance assumption	Individual variance for each row
									Multiple comparisons	False Discovery Rate (FDR)
									Method	Two-stage step-up (Benjamini, Krieger, and Yekutieli)
									Desired FDR (Q)	1.00%
									Number of tests performed	3
									Number of rows omitted	0
										Discovery?	P value	Mean of DMSO	Mean of ABT-737/ S63845/ Q-VD-OPh	Difference	SE of difference	t ratio	df	q value
									GFP	No	0.421123	0.3333	3.333	-3	3.35	0.8955	4	0.283556
									K63-GFP	Yes	6e-06	6.333	77.67	-71.33	2.211	32.26	4	1.1e-05
									M1-GFP	No	0.029733	4	15.67	-11.67	3.528	3.307	4	0.03003

## Sheet: Fig 3E bottom
	DMSO			ABT-737/ S63845/ Q-VD-OPh
GFP	0	0	0	1	0	0			Table Analyzed	SVEC_UBD
K63-GFP	2	0	0	79	78	96
M1-GFP	0	0	2	35	40	38			Column A	DMSO
									vs.	vs.
									Column B	ABT-737/ S63845/ Q-VD-OPh
									Test details
									Test name	Unpaired t test
									Variance assumption	Individual variance for each row
									Multiple comparisons	False Discovery Rate (FDR)
									Method	Two-stage step-up (Benjamini, Krieger, and Yekutieli)
									Desired FDR (Q)	1.00%
									Number of tests performed	3
									Number of rows omitted	0
										Discovery?	P value	Mean of DMSO	Mean of ABT-737/ S63845/ Q-VD-OPh	Difference	SE of difference	t ratio	df	q value
									GFP	No	0.373901	0	0.3333	-0.3333	0.3333	1	4	0.12588
									K63-GFP	Yes	0.000142	0.6667	84.33	-83.67	5.878	14.23	4	7.1e-05
									M1-GFP	Yes	2.1e-05	0.6667	37.67	-37	1.599	23.15	4	2.1e-05
