# Supplementary material for: Mitochondrial outer membrane integrity regulates a ubiquitin-dependent and NF-κB-mediated inflammatory response
Source: EMBO J. 2024 Feb 9;43(6):904–30. doi: 10.1038/s44318-024-00044-1 (PMC10943237; doi:10.1038/s44318-024-00044-1)
Supplement: Supplementary file 7 — Source Data Fig. 4 [file 44318_2024_44_MOESM7_ESM.zip]

Archive with 100 entries (93 files):
- Fig 4/
- __MACOSX/._Fig 4
- Fig 4/Fig 4D/
- __MACOSX/Fig 4/._Fig 4D
- Fig 4/Fig 4F/
- __MACOSX/Fig 4/._Fig 4F
- Fig 4/.DS_Store
- __MACOSX/Fig 4/._.DS_Store
- Fig 4/Fig 4A/
- __MACOSX/Fig 4/._Fig 4A
- Fig 4/Fig4_Source Data.xlsx
- __MACOSX/Fig 4/._Fig4_Source Data.xlsx
- Fig 4/Fig 4H/
- __MACOSX/Fig 4/._Fig 4H
- Fig 4/Fig 4C/
- __MACOSX/Fig 4/._Fig 4C
- Fig 4/Fig 4D/.DS_Store
- __MACOSX/Fig 4/Fig 4D/._.DS_Store
- Fig 4/Fig 4D/Fig4D_Uncropped_MAX_ U20S BB CICD COXIV (RGB).tif
- __MACOSX/Fig 4/Fig 4D/._Fig4D_Uncropped_MAX_ U20S BB CICD COXIV (RGB).tif
- Fig 4/Fig 4D/Single channel/
- __MACOSX/Fig 4/Fig 4D/._Single channel
- Fig 4/Fig 4D/Fig4D_Uncropped_MAX_U20S BB CTRL COXIV (RGB).tif
- __MACOSX/Fig 4/Fig 4D/._Fig4D_Uncropped_MAX_U20S BB CTRL COXIV (RGB).tif
- Fig 4/Fig 4D/Fig4D_Uncropped_MAX_U20S EMPTY CICD COXIV (RGB).tif
- __MACOSX/Fig 4/Fig 4D/._Fig4D_Uncropped_MAX_U20S EMPTY CICD COXIV (RGB).tif
- Fig 4/Fig 4D/Fig4D_Uncropped_MAX_U20S EMPTY CTRL COXIV (RGB).tif
- __MACOSX/Fig 4/Fig 4D/._Fig4D_Uncropped_MAX_U20S EMPTY CTRL COXIV (RGB).tif
- Fig 4/Fig 4F/Fig4F_DAPI_GFP_uncropped_U2OS GFP-NEMOD311N TOM20 3hr cicd (RGB).tif
- __MACOSX/Fig 4/Fig 4F/._Fig4F_DAPI_GFP_uncropped_U2OS GFP-NEMOD311N TOM20 3hr cicd (RGB).tif
- Fig 4/Fig 4F/Fig4F_DAPI_TOM20_uncropped_U2OS GFP-NEMOD311N TOM20 3hr cicd (RGB).tif
- __MACOSX/Fig 4/Fig 4F/._Fig4F_DAPI_TOM20_uncropped_U2OS GFP-NEMOD311N TOM20 3hr cicd (RGB).tif
- Fig 4/Fig 4F/Fig4F_DAPI_TOM20_uncropped_U2OS GFP-NEMOZF TOM20 3hr cicd (RGB).tif
- __MACOSX/Fig 4/Fig 4F/._Fig4F_DAPI_TOM20_uncropped_U2OS GFP-NEMOZF TOM20 3hr cicd (RGB).tif
- Fig 4/Fig 4F/Fig4F_DAPI_GFP_uncropped_U2OS GFP-NEMOZF TOM20 3hr cicd (RGB).tif
- __MACOSX/Fig 4/Fig 4F/._Fig4F_DAPI_GFP_uncropped_U2OS GFP-NEMOZF TOM20 3hr cicd (RGB).tif
- Fig 4/Fig 4F/Fig4F_DAPI_TOM20_uncropped_U2OS GFP-NEMO TOM20 3hr cicd (RGB).tif
- __MACOSX/Fig 4/Fig 4F/._Fig4F_DAPI_TOM20_uncropped_U2OS GFP-NEMO TOM20 3hr cicd (RGB).tif
- Fig 4/Fig 4F/Fig4F_DAPI_GFP_uncropped_U2OS GFP-NEMO TOM20 3hr cicd (RGB).tif
- __MACOSX/Fig 4/Fig 4F/._Fig4F_DAPI_GFP_uncropped_U2OS GFP-NEMO TOM20 3hr cicd (RGB).tif
- Fig 4/Fig 4A/Fig_4A-U2OS-DMSO_GFP-NEMO.tif
- __MACOSX/Fig 4/Fig 4A/._Fig_4A-U2OS-DMSO_GFP-NEMO.tif
- Fig 4/Fig 4A/batch_macro_fijiimagej.docx
- __MACOSX/Fig 4/Fig 4A/._batch_macro_fijiimagej.docx
- Fig 4/Fig 4A/Fig_4A-U2OS-CICD_PkMito.tif
- __MACOSX/Fig 4/Fig 4A/._Fig_4A-U2OS-CICD_PkMito.tif
- Fig 4/Fig 4A/Fig_4A-U2OS-CICD_GFP-NEMO.tif
- __MACOSX/Fig 4/Fig 4A/._Fig_4A-U2OS-CICD_GFP-NEMO.tif
- Fig 4/Fig 4A/mitochondria_classifier.model
- __MACOSX/Fig 4/Fig 4A/._mitochondria_classifier.model
- Fig 4/Fig 4A/Fig_4A-U2OS-DMSO_PkMito.tif
- __MACOSX/Fig 4/Fig 4A/._Fig_4A-U2OS-DMSO_PkMito.tif
- Fig 4/Fig 4H/Fig4H_SVEC GFP-NEMOD311N_DAPI_p65_cicd_merge(RGB).tif
- __MACOSX/Fig 4/Fig 4H/._Fig4H_SVEC GFP-NEMOD311N_DAPI_p65_cicd_merge(RGB).tif
- Fig 4/Fig 4H/Fig4H_SVEC GFP-NEMOD311N_DAPI_p65_cicd_DAPI (RGB).tif
- __MACOSX/Fig 4/Fig 4H/._Fig4H_SVEC GFP-NEMOD311N_DAPI_p65_cicd_DAPI (RGB).tif
- Fig 4/Fig 4H/Fig4H_SVEC_DAPI_p65_cicd_merge (RGB).tif
- __MACOSX/Fig 4/Fig 4H/._Fig4H_SVEC_DAPI_p65_cicd_merge (RGB).tif
- Fig 4/Fig 4H/Fig4H_SVEC GFP-NEMOZF_DAPI_p65_cicd_merge(RGB).tif
- __MACOSX/Fig 4/Fig 4H/._Fig4H_SVEC GFP-NEMOZF_DAPI_p65_cicd_merge(RGB).tif
- Fig 4/Fig 4H/Fig4H_SVEC GFP-NEMOZF_DAPI_p65_cicd_DAPI (RGB).tif
- __MACOSX/Fig 4/Fig 4H/._Fig4H_SVEC GFP-NEMOZF_DAPI_p65_cicd_DAPI (RGB).tif
- Fig 4/Fig 4H/Fig4H_SVEC GFP-NEMOD311N_DAPI_p65_cicd_GFP (RGB).tif
- __MACOSX/Fig 4/Fig 4H/._Fig4H_SVEC GFP-NEMOD311N_DAPI_p65_cicd_GFP (RGB).tif
- Fig 4/Fig 4H/Fig4H_SVEC_GFP-NEMO_DAPI_p65_cicd_DAPI (RGB).tif
- __MACOSX/Fig 4/Fig 4H/._Fig4H_SVEC_GFP-NEMO_DAPI_p65_cicd_DAPI (RGB).tif
- Fig 4/Fig 4H/Fig4H_SVEC_DAPI_p65_cicd_DAPI (RGB).tif
- __MACOSX/Fig 4/Fig 4H/._Fig4H_SVEC_DAPI_p65_cicd_DAPI (RGB).tif
- Fig 4/Fig 4H/Fig4H_SVEC_DAPI_p65_cicd_GFP (RGB).tif
- __MACOSX/Fig 4/Fig 4H/._Fig4H_SVEC_DAPI_p65_cicd_GFP (RGB).tif
- Fig 4/Fig 4H/Fig4H_SVEC GFP-NEMOZF_DAPI_p65_cicd_GFP (RGB).tif
- __MACOSX/Fig 4/Fig 4H/._Fig4H_SVEC GFP-NEMOZF_DAPI_p65_cicd_GFP (RGB).tif
- Fig 4/Fig 4H/Fig4H_SVEC_GFP-NEMO_DAPI_p65_cicd_GFP (RGB).tif
- __MACOSX/Fig 4/Fig 4H/._Fig4H_SVEC_GFP-NEMO_DAPI_p65_cicd_GFP (RGB).tif
- Fig 4/Fig 4H/Fig4H_SVEC GFP-NEMOZF_DAPI_p65_cicd_p65 (RGB).tif
- __MACOSX/Fig 4/Fig 4H/._Fig4H_SVEC GFP-NEMOZF_DAPI_p65_cicd_p65 (RGB).tif
- Fig 4/Fig 4H/Fig4H_SVEC_GFP-NEMO_DAPI_p65_cicd_p65 (RGB).tif
- __MACOSX/Fig 4/Fig 4H/._Fig4H_SVEC_GFP-NEMO_DAPI_p65_cicd_p65 (RGB).tif
- Fig 4/Fig 4H/Fig4H_SVEC_GFP-NEMO_DAPI_p65_cicd_merge (RGB).tif
- __MACOSX/Fig 4/Fig 4H/._Fig4H_SVEC_GFP-NEMO_DAPI_p65_cicd_merge (RGB).tif
- Fig 4/Fig 4H/Fig4H_SVEC GFP-NEMOD311N_DAPI_p65_cicd_p65 (RGB).tif
- __MACOSX/Fig 4/Fig 4H/._Fig4H_SVEC GFP-NEMOD311N_DAPI_p65_cicd_p65 (RGB).tif
- Fig 4/Fig 4H/Fig4H_SVEC_DAPI_p65_cicd_p65 (RGB).tif
- __MACOSX/Fig 4/Fig 4H/._Fig4H_SVEC_DAPI_p65_cicd_p65 (RGB).tif
- Fig 4/Fig 4C/Fig4C_NEMO.tif
- __MACOSX/Fig 4/Fig 4C/._Fig4C_NEMO.tif
- Fig 4/Fig 4C/Fig4C_NEMO_SMAC.tif
- __MACOSX/Fig 4/Fig 4C/._Fig4C_NEMO_SMAC.tif
- Fig 4/Fig 4C/Fig4C_NEMO_SMAC_HSP60_Actin.tif
- __MACOSX/Fig 4/Fig 4C/._Fig4C_NEMO_SMAC_HSP60_Actin.tif
- Fig 4/Fig 4D/Single channel/Fig4D_GFP_Uncropped_MAX_U20S BB CTRL (RGB).tif
- __MACOSX/Fig 4/Fig 4D/Single channel/._Fig4D_GFP_Uncropped_MAX_U20S BB CTRL (RGB).tif
- Fig 4/Fig 4D/Single channel/.DS_Store
- __MACOSX/Fig 4/Fig 4D/Single channel/._.DS_Store
- Fig 4/Fig 4D/Single channel/Fig4D_GFP_Uncropped_MAX_U20S EMPTY CICD (RGB).tif
- __MACOSX/Fig 4/Fig 4D/Single channel/._Fig4D_GFP_Uncropped_MAX_U20S EMPTY CICD (RGB).tif
- Fig 4/Fig 4D/Single channel/Fig4D_GFP_Uncropped_MAX_U20S EMPTY CTRL (RGB).tif
- __MACOSX/Fig 4/Fig 4D/Single channel/._Fig4D_GFP_Uncropped_MAX_U20S EMPTY CTRL (RGB).tif
- Fig 4/Fig 4D/Single channel/Fig4D_GFP_Uncropped_MAX_U20S BB CICD (RGB).tif
- __MACOSX/Fig 4/Fig 4D/Single channel/._Fig4D_GFP_Uncropped_MAX_U20S BB CICD (RGB).tif
