# Supplementary material for: Mitochondrial outer membrane integrity regulates a ubiquitin-dependent and NF-κB-mediated inflammatory response
Source: EMBO J. 2024 Feb 9;43(6):904–30. doi: 10.1038/s44318-024-00044-1 (PMC10943237; doi:10.1038/s44318-024-00044-1)
Supplement: Supplementary file 7 — Source Data Fig. 4 [file 44318_2024_44_MOESM7_ESM.zip › Fig 4/Fig4_Source Data.xlsx]

## Sheet: Fig 4B
Time (min)		DMSO					ABT-737/S6/QVD
		32	18	52	30	60	17	64	77	113	48
20		38	23	60	32	74	17	73	130	108	74
		23	13	41	27	60	25	103	234	74	82
40		15	16	38	34	53	34	116	292	68	104
		28	23	33	27	53	20	106	294	118	85
60		28	27	39	31	42	31	134	299	149	113
		35	21	27	31	27	32	158	288	162	121
80		32	25	30	32	27	47	163	292	170	126
		27	15	32	39	25	52	163	303	122	125
100		20	12	31	16	25	78	163	220	80	125
		33	19	33	30	30	68	153	279	162	136
120		25	15	17	26	46	75	143	291	148	72
		26	19	35	26	41	81	147	282	146	154
140		32	11	21	23	41	77	166	298	118	141
		18	13	12	22	43	84	156	212	105	149

## Sheet: Fig 4C
	Intensity
	NEMO	HSP60	Ratio	A.U.
DMSO	736	100000	0.00736	1
ABT737/S6/QVD	1270	92500	0.0137297	1.86545

## Sheet: Fig 4E
	DMSO			ABT-737/ S63845/ Q-VD-OPh
EMPTYCRISPR	16	24	25	98	93	85			Table Analyzed	Data 1
BAX/BAKCRISPR	10	41	16	26	10	28
									Two-way ANOVA	Ordinary
									Alpha	0.05
									Source of Variation	% of total variation	P value	P value summary	Significant?
									Interaction	31.89	0.0004	***	Yes
									Row Factor	30.71	0.0004	***	Yes
									Column Factor	30.13	0.0004	***	Yes
									ANOVA table	SS	DF	MS	F (DFn, DFd)	P value
									Interaction	3816	1	3816	F (1, 8) = 35.09	P=0.0004
									Row Factor	3675	1	3675	F (1, 8) = 33.79	P=0.0004
									Column Factor	3605	1	3605	F (1, 8) = 33.15	P=0.0004
									Residual	870	8	108.8
									Difference between column means
									Mean of DMSO	22
									Mean of ABT-737/ S63845/ Q-VD-OPh	56.67
									Difference between means	-34.67
									SE of difference	6.021
									95% CI of difference	-48.55 to -20.78
									Difference between row means
									Mean of EMPTYCRISPR	56.83
									Mean of BAX/BAKCRISPR	21.83
									Difference between means	35
									SE of difference	6.021
									95% CI of difference	21.12 to 48.88
									Interaction CI
									Mean diff, A1 - B1	-70.33
									Mean diff, A2 - B2	1
									(A1 -B1) - (A2 - B2)	-71.33
									95% CI of difference	-99.10 to -43.57
									(B1 - A1) - (B2 - A2)	71.33
									95% CI of difference	43.57 to 99.10
									Data summary
									Number of columns (Column Factor)	2
									Number of rows (Row Factor)	2
									Number of values	12
									Compare cell means regardless of rows and columns
									Number of families	1
									Number of comparisons per family	6
									Alpha	0.05
									Tukey's multiple comparisons test	Mean Diff.	95.00% CI of diff.	Below threshold?	Summary	Adjusted P Value
									EMPTYCRISPR:DMSO vs. EMPTYCRISPR:ABT-737/ S63845/ Q-VD-OPh	-70.33	-97.60 to -43.07	Yes	***	0.0002
									EMPTYCRISPR:DMSO vs. BAX/BAKCRISPR:DMSO	-0.6667	-27.93 to 26.60	No	ns	0.9998
									EMPTYCRISPR:DMSO vs. BAX/BAKCRISPR:ABT-737/ S63845/ Q-VD-OPh	0.3333	-26.93 to 27.60	No	ns	>0.9999
									EMPTYCRISPR:ABT-737/ S63845/ Q-VD-OPh vs. BAX/BAKCRISPR:DMSO	69.67	42.40 to 96.93	Yes	***	0.0002
									EMPTYCRISPR:ABT-737/ S63845/ Q-VD-OPh vs. BAX/BAKCRISPR:ABT-737/ S63845/ Q-VD-OPh	70.67	43.40 to 97.93	Yes	***	0.0002
									BAX/BAKCRISPR:DMSO vs. BAX/BAKCRISPR:ABT-737/ S63845/ Q-VD-OPh	1	-26.27 to 28.27	No	ns	0.9994
									Test details	Mean 1	Mean 2	Mean Diff.	SE of diff.	N1	N2	q	DF
									EMPTYCRISPR:DMSO vs. EMPTYCRISPR:ABT-737/ S63845/ Q-VD-OPh	21.67	92	-70.33	8.515	3	3	11.68	8
									EMPTYCRISPR:DMSO vs. BAX/BAKCRISPR:DMSO	21.67	22.33	-0.6667	8.515	3	3	0.1107	8
									EMPTYCRISPR:DMSO vs. BAX/BAKCRISPR:ABT-737/ S63845/ Q-VD-OPh	21.67	21.33	0.3333	8.515	3	3	0.05536	8
									EMPTYCRISPR:ABT-737/ S63845/ Q-VD-OPh vs. BAX/BAKCRISPR:DMSO	92	22.33	69.67	8.515	3	3	11.57	8
									EMPTYCRISPR:ABT-737/ S63845/ Q-VD-OPh vs. BAX/BAKCRISPR:ABT-737/ S63845/ Q-VD-OPh	92	21.33	70.67	8.515	3	3	11.74	8
									BAX/BAKCRISPR:DMSO vs. BAX/BAKCRISPR:ABT-737/ S63845/ Q-VD-OPh	22.33	21.33	1	8.515	3	3	0.1661	8

## Sheet: Fig 4G
	DMSO			ABT-737/ S63845/ Q-VD-OPh						Discovery?	P value	Mean of DMSO	Mean of ABT-737/ S63845/ Q-VD-OPh	Difference	SE of difference	t ratio	df	q value
GFP-NEMO	1	4	3	74	57	63			GFP-NEMO	Yes	0.000254	2.667	64.67	-62	5.055	12.26	4	0.000256
GFP-NEMOD311N	0	0	0	0	0	1			GFP-NEMOD311N	No	0.373901	0	0.3333	-0.3333	0.3333	1	4	0.18882
GFP-NEMOΔZF	0	0	0	0	0	0			GFP-NEMOΔZF			0	0	0	0

## Sheet: Fig 4I
	DMSO			ABT-737/ S63845/ Q-VD-OPh
SVEC	17	13	7	69	73	85			Table Analyzed	Data 1
+ GFP-NEMO	13	11	14	83	80	72
+ GFP-NEMOD311N	14	5	12	14	11	27			Two-way ANOVA	Ordinary
+GFP-NEMOΔZF	15	10	16	24	27	32			Alpha	0.05
									Source of Variation	% of total variation	P value	P value summary	Significant?
									Interaction	24.48	<0.0001	****	Yes
									Row Factor	25.97	<0.0001	****	Yes
									Column Factor	46.78	<0.0001	****	Yes
									ANOVA table	SS	DF	MS	F (DFn, DFd)	P value
									Interaction	4415	3	1472	F (3, 16) = 46.97	P<0.0001
									Row Factor	4684	3	1561	F (3, 16) = 49.83	P<0.0001
									Column Factor	8438	1	8438	F (1, 16) = 269.3	P<0.0001
									Residual	501.3	16	31.33
									Difference between column means
									Mean of DMSO	12.25
									Mean of ABT-737/ S63845/ Q-VD-OPh	49.75
									Difference between means	-37.5
									SE of difference	2.285
									95% CI of difference	-42.34 to -32.66
									Data summary
									Number of columns (Column Factor)	2
									Number of rows (Row Factor)	4
									Number of values	24
