# Supplementary material for: Mitochondrial outer membrane integrity regulates a ubiquitin-dependent and NF-κB-mediated inflammatory response
Source: EMBO J. 2024 Feb 9;43(6):904–30. doi: 10.1038/s44318-024-00044-1 (PMC10943237; doi:10.1038/s44318-024-00044-1)
Supplement: Supplementary file 8 — Source Data Fig. 5 [file 44318_2024_44_MOESM8_ESM.zip]

Archive with 76 entries (65 files):
- Fig 5/
- __MACOSX/._Fig 5
- Fig 5/Fig 5D/
- __MACOSX/Fig 5/._Fig 5D
- Fig 5/.DS_Store
- __MACOSX/Fig 5/._.DS_Store
- Fig 5/Fig 5B/
- __MACOSX/Fig 5/._Fig 5B
- Fig 5/Fig 5G/
- __MACOSX/Fig 5/._Fig 5G
- Fig 5/Fig5_Source Data.xlsx
- __MACOSX/Fig 5/._Fig5_Source Data.xlsx
- Fig 5/Fig 5A/
- __MACOSX/Fig 5/._Fig 5A
- Fig 5/Fig 5E/
- __MACOSX/Fig 5/._Fig 5E
- Fig 5/Fig 5I/
- __MACOSX/Fig 5/._Fig 5I
- Fig 5/Fig 5D/Fig5B_ikba_actin.tif
- __MACOSX/Fig 5/Fig 5D/._Fig5B_ikba_actin.tif
- Fig 5/Fig 5D/Fig5D_ikba.tif
- __MACOSX/Fig 5/Fig 5D/._Fig5D_ikba.tif
- Fig 5/Fig 5D/Fig5D_March5_actin.tif
- __MACOSX/Fig 5/Fig 5D/._Fig5D_March5_actin.tif
- Fig 5/Fig 5D/Fig5D_pikba.tif
- __MACOSX/Fig 5/Fig 5D/._Fig5D_pikba.tif
- Fig 5/Fig 5D/Fig5D_March5.tif
- __MACOSX/Fig 5/Fig 5D/._Fig5D_March5.tif
- Fig 5/Fig 5B/Fig5B_svec_gfp-nemo_empty_tom20_cicd(RGB).tif
- __MACOSX/Fig 5/Fig 5B/._Fig5B_svec_gfp-nemo_empty_tom20_cicd(RGB).tif
- Fig 5/Fig 5B/.DS_Store
- __MACOSX/Fig 5/Fig 5B/._.DS_Store
- Fig 5/Fig 5B/Fig5B_svec_gfp-nemo_pink1_tom20_cicd(RGB).tif
- __MACOSX/Fig 5/Fig 5B/._Fig5B_svec_gfp-nemo_pink1_tom20_cicd(RGB).tif
- Fig 5/Fig 5B/Single channels/
- __MACOSX/Fig 5/Fig 5B/._Single channels
- Fig 5/Fig 5G/TIFF/
- __MACOSX/Fig 5/Fig 5G/._TIFF
- Fig 5/Fig 5A/Fig5A_Parkin.tif
- __MACOSX/Fig 5/Fig 5A/._Fig5A_Parkin.tif
- Fig 5/Fig 5A/Fig5A_Actin.tif
- __MACOSX/Fig 5/Fig 5A/._Fig5A_Actin.tif
- Fig 5/Fig 5E/TIFF/
- __MACOSX/Fig 5/Fig 5E/._TIFF
- Fig 5/Fig 5I/Fig5I_svec gfp-nemo nik tom20 cicd(RGB).tif
- __MACOSX/Fig 5/Fig 5I/._Fig5I_svec gfp-nemo nik tom20 cicd(RGB).tif
- Fig 5/Fig 5I/Fig5I_svec gfp-nemo empty tom20 cicd(RGB).tif
- __MACOSX/Fig 5/Fig 5I/._Fig5I_svec gfp-nemo empty tom20 cicd(RGB).tif
- Fig 5/Fig 5I/.DS_Store
- __MACOSX/Fig 5/Fig 5I/._.DS_Store
- Fig 5/Fig 5I/Single channels/
- __MACOSX/Fig 5/Fig 5I/._Single channels
- Fig 5/Fig 5B/Single channels/Fig5B_DAPI_GFP_svec_gfp-nemo_empty_tom20_cicd(RGB).tif
- __MACOSX/Fig 5/Fig 5B/Single channels/._Fig5B_DAPI_GFP_svec_gfp-nemo_empty_tom20_cicd(RGB).tif
- Fig 5/Fig 5B/Single channels/Fig5B_DAPI_GFP_svec_gfp-nemo_pink1_tom20_cicd(RGB).tif
- __MACOSX/Fig 5/Fig 5B/Single channels/._Fig5B_DAPI_GFP_svec_gfp-nemo_pink1_tom20_cicd(RGB).tif
- Fig 5/Fig 5B/Single channels/Fig5B_DAPI_TOM20_svec_gfp-nemo_empty_tom20_cicd(RGB).tif
- __MACOSX/Fig 5/Fig 5B/Single channels/._Fig5B_DAPI_TOM20_svec_gfp-nemo_empty_tom20_cicd(RGB).tif
- Fig 5/Fig 5B/Single channels/Fig5B_DAPI_TOM20_svec_gfp-nemo_pink1_tom20_cicd(RGB).tif
- __MACOSX/Fig 5/Fig 5B/Single channels/._Fig5B_DAPI_TOM20_svec_gfp-nemo_pink1_tom20_cicd(RGB).tif
- Fig 5/Fig 5G/TIFF/Fig_5G-svec gfp-nemo empty fk2 tom20 cicd.tif
- __MACOSX/Fig 5/Fig 5G/TIFF/._Fig_5G-svec gfp-nemo empty fk2 tom20 cicd.tif
- Fig 5/Fig 5G/TIFF/Fig_5G-svec gfp-nemo xiap fk2 tom20 cicd.tif
- __MACOSX/Fig 5/Fig 5G/TIFF/._Fig_5G-svec gfp-nemo xiap fk2 tom20 cicd.tif
- Fig 5/Fig 5E/TIFF/Fig_5E-svec_empty_gfp-nemo_ubcj2_tom20_cicd.tif
- __MACOSX/Fig 5/Fig 5E/TIFF/._Fig_5E-svec_empty_gfp-nemo_ubcj2_tom20_cicd.tif
- Fig 5/Fig 5E/TIFF/Fig_5E-svec_mul1march5_gfp-nemo_ubcj2_tom20_cicd.tif
- __MACOSX/Fig 5/Fig 5E/TIFF/._Fig_5E-svec_mul1march5_gfp-nemo_ubcj2_tom20_cicd.tif
- Fig 5/Fig 5I/Single channels/Fig5I_DAPI_TOM20_svec gfp-nemo nik tom20 cicd(RGB).tif
- __MACOSX/Fig 5/Fig 5I/Single channels/._Fig5I_DAPI_TOM20_svec gfp-nemo nik tom20 cicd(RGB).tif
- Fig 5/Fig 5I/Single channels/Fig5I_DAPI_GFP_svec gfp-nemo empty tom20 cicd(RGB).tif
- __MACOSX/Fig 5/Fig 5I/Single channels/._Fig5I_DAPI_GFP_svec gfp-nemo empty tom20 cicd(RGB).tif
- Fig 5/Fig 5I/Single channels/Fig5I_DAPI_TOM20_svec gfp-nemo empty tom20 cicd(RGB).tif
- __MACOSX/Fig 5/Fig 5I/Single channels/._Fig5I_DAPI_TOM20_svec gfp-nemo empty tom20 cicd(RGB).tif
- Fig 5/Fig 5I/Single channels/Fig5I_DAPI_GFP_svec gfp-nemo nik tom20 cicd(RGB).tif
- __MACOSX/Fig 5/Fig 5I/Single channels/._Fig5I_DAPI_GFP_svec gfp-nemo nik tom20 cicd(RGB).tif
