# Supplementary material for: Mitochondrial outer membrane integrity regulates a ubiquitin-dependent and NF-κB-mediated inflammatory response
Source: EMBO J. 2024 Feb 9;43(6):904–30. doi: 10.1038/s44318-024-00044-1 (PMC10943237; doi:10.1038/s44318-024-00044-1)
Supplement: Supplementary file 8 — Source Data Fig. 5 [file 44318_2024_44_MOESM8_ESM.zip › Fig 5/Fig5_Source Data.xlsx]

## Sheet: Fig 5C
	DMSO			ABT-737/ S63845/ Q-VD-OPh
EMPTYCRISPR	3	7	13	98	94	90			Table Analyzed	Data 1
PINK1CRISPR	9	5	15	94	94	90
									Two-way ANOVA	Ordinary
									Alpha	0.05
									Source of Variation	% of total variation	P value	P value summary	Significant?
									Interaction	0.03848	0.5154	ns	No
									Row Factor	0.001539	0.8951	ns	No
									Column Factor	99.3	<0.0001	****	Yes
									ANOVA table	SS	DF	MS	F (DFn, DFd)	P value
									Interaction	8.333	1	8.333	F (1, 8) = 0.4630	P=0.5154
									Row Factor	0.3333	1	0.3333	F (1, 8) = 0.01852	P=0.8951
									Column Factor	21505	1	21505	F (1, 8) = 1195	P<0.0001
									Residual	144	8	18
									Difference between column means
									Mean of DMSO	8.667
									Mean of ABT-737/ S63845/ Q-VD-OPh	93.33
									Difference between means	-84.67
									SE of difference	2.449
									95% CI of difference	-90.32 to -79.02
									Difference between row means
									Mean of EMPTYCRISPR	50.83
									Mean of PINK1CRISPR	51.17
									Difference between means	-0.3333
									SE of difference	2.449
									95% CI of difference	-5.982 to 5.315
									Interaction CI
									Mean diff, A1 - B1	-86.33
									Mean diff, A2 - B2	-83
									(A1 -B1) - (A2 - B2)	-3.333
									95% CI of difference	-14.63 to 7.964
									(B1 - A1) - (B2 - A2)	3.333
									95% CI of difference	-7.964 to 14.63
									Data summary
									Number of columns (Column Factor)	2
									Number of rows (Row Factor)	2
									Number of values	12

## Sheet: Fig5D
Mul1
Label	ICE	KO-Score	KI-Score	ICE d	R Squared	Mean Discord Before	Mean Discord After	Guide Sequences	Notes
Mul1.1 + blasti	94	80		95	0.96	0.0857449	0.658697	TATATGGAGTACAGTACGG
March5.2+puro	0	0		0	1	0.0356098	0.343963	TATATGGAGTACAGTACGG
Mul1.1+March5.2	93	80		96	0.94	0.0683126	0.648317	TATATGGAGTACAGTACGG
March5
Label	ICE	KO-Score	KI-Score	ICE d	R Squared	Mean Discord Before	Mean Discord After	Guide Sequences	Notes
mul1.1 + blasti (m5.2)	0	0	None	2	1	0.0118771	0.0478042	AAGTACTCGGCGTTGCACTG	Last guide at position 508 of 656, consider repositioning primers around the cutsites.
March5.2 + puro	91	90		97	0.92	0.0147144	0.606622	AAGTACTCGGCGTTGCACTG	Last guide at position 508 of 656, consider repositioning primers around the cutsites.
mul1.1+march5.2	78	77	None	85	0.91	0.014174	0.545438	AAGTACTCGGCGTTGCACTG	Last guide at position 508 of 656, consider repositioning primers around the cutsites.

## Sheet: Fig 5F-left panel
	DMSO			ABT-737/ S63845/ Q-VD-OPh
EMPTYCRISPR	0	10	15	100	89	81			Table Analyzed	GFP
MUL1MARCH5CRISPR	0	10	5	96	95	94
									Two-way ANOVA	Ordinary
									Alpha	0.05
									Source of Variation	% of total variation	P value	P value summary	Significant?
									Interaction	0.2314	0.3074	ns	No
									Row Factor	0.009256	0.8329	ns	No
									Column Factor	98.2	<0.0001	****	Yes
									ANOVA table	SS	DF	MS	F (DFn, DFd)	P value
									Interaction	52.08	1	52.08	F (1, 8) = 1.188	P=0.3074
									Row Factor	2.083	1	2.083	F (1, 8) = 0.04753	P=0.8329
									Column Factor	22102	1	22102	F (1, 8) = 504.2	P<0.0001
									Residual	350.7	8	43.83
									Difference between column means
									Mean of DMSO	6.667
									Mean of ABT-737/ S63845/ Q-VD-OPh	92.5
									Difference between means	-85.83
									SE of difference	3.822
									95% CI of difference	-94.65 to -77.02
									Difference between row means
									Mean of EMPTYCRISPR	49.17
									Mean of MUL1MARCH5CRISPR	50
									Difference between means	-0.8333
									SE of difference	3.822
									95% CI of difference	-9.648 to 7.981
									Interaction CI
									Mean diff, A1 - B1	-81.67
									Mean diff, A2 - B2	-90
									(A1 -B1) - (A2 - B2)	8.333
									95% CI of difference	-9.296 to 25.96
									(B1 - A1) - (B2 - A2)	-8.333
									95% CI of difference	-25.96 to 9.296
									Data summary
									Number of columns (Column Factor)	2
									Number of rows (Row Factor)	2
									Number of values	12

## Sheet: Fig 5F-right panel
	DMSO			ABT-737/ S63845/ Q-VD-OPh
EMPTYCRISPR	4	3	8	91	93	96			Table Analyzed	UBCJ2
MUL1MARCH5CRISPR	4	2	5	98	91	96
									Two-way ANOVA	Ordinary
									Alpha	0.05
									Source of Variation	% of total variation	P value	P value summary	Significant?
									Interaction	0.02781	0.3602	ns	No
									Row Factor	0.0003433	0.9168	ns	No
									Column Factor	99.74	<0.0001	****	Yes
									ANOVA table	SS	DF	MS	F (DFn, DFd)	P value
									Interaction	6.75	1	6.75	F (1, 8) = 0.9419	P=0.3602
									Row Factor	0.08333	1	0.08333	F (1, 8) = 0.01163	P=0.9168
									Column Factor	24210	1	24210	F (1, 8) = 3378	P<0.0001
									Residual	57.33	8	7.167
									Difference between column means
									Mean of DMSO	4.333
									Mean of ABT-737/ S63845/ Q-VD-OPh	94.17
									Difference between means	-89.83
									SE of difference	1.546
									95% CI of difference	-93.40 to -86.27
									Difference between row means
									Mean of EMPTYCRISPR	49.17
									Mean of MUL1MARCH5CRISPR	49.33
									Difference between means	-0.1667
									SE of difference	1.546
									95% CI of difference	-3.731 to 3.398
									Interaction CI
									Mean diff, A1 - B1	-88.33
									Mean diff, A2 - B2	-91.33
									(A1 -B1) - (A2 - B2)	3
									95% CI of difference	-4.128 to 10.13
									(B1 - A1) - (B2 - A2)	-3
									95% CI of difference	-10.13 to 4.128
									Data summary
									Number of columns (Column Factor)	2
									Number of rows (Row Factor)	2
									Number of values	12

## Sheet: Fig 5H-left panel
	DMSO			ABT-737/ S63845/ Q-VD-OPh
EMPTYCRISPR	0	0	0	87	78	95			Table Analyzed	GFP
XIAPCRISPR	0	0	0	78	75	70
									Two-way ANOVA	Ordinary
									Alpha	0.05
									Source of Variation	% of total variation	P value	P value summary	Significant?
									Interaction	0.5748	0.053	ns	No
									Row Factor	0.5748	0.053	ns	No
									Column Factor	97.96	<0.0001	****	Yes
									ANOVA table	SS	DF	MS	F (DFn, DFd)	P value
									Interaction	114.1	1	114.1	F (1, 8) = 5.147	P=0.0530
									Row Factor	114.1	1	114.1	F (1, 8) = 5.147	P=0.0530
									Column Factor	19441	1	19441	F (1, 8) = 877.0	P<0.0001
									Residual	177.3	8	22.17
									Difference between column means
									Mean of DMSO	0
									Mean of ABT-737/ S63845/ Q-VD-OPh	80.5
									Difference between means	-80.5
									SE of difference	2.718
									95% CI of difference	-86.77 to -74.23
									Difference between row means
									Mean of EMPTYCRISPR	43.33
									Mean of XIAPCRISPR	37.17
									Difference between means	6.167
									SE of difference	2.718
									95% CI of difference	-0.1016 to 12.43
									Interaction CI
									Mean diff, A1 - B1	-86.67
									Mean diff, A2 - B2	-74.33
									(A1 -B1) - (A2 - B2)	-12.33
									95% CI of difference	-24.87 to 0.2033
									(B1 - A1) - (B2 - A2)	12.33
									95% CI of difference	-0.2033 to 24.87
									Data summary
									Number of columns (Column Factor)	2
									Number of rows (Row Factor)	2
									Number of values	12

## Sheet: Fig 5H-right panel
	DMSO			ABT-737/ S63845/ Q-VD-OPh
EMPTYCRISPR	0	3	0	96	90	97			Table Analyzed	FK2
XIAPCRISPR	2	0	0	91	89	83
									Two-way ANOVA	Ordinary
									Alpha	0.05
									Source of Variation	% of total variation	P value	P value summary	Significant?
									Interaction	0.1226	0.1049	ns	No
									Row Factor	0.1498	0.078	ns	No
									Column Factor	99.43	<0.0001	****	Yes
									ANOVA table	SS	DF	MS	F (DFn, DFd)	P value
									Interaction	30.08	1	30.08	F (1, 8) = 3.343	P=0.1049
									Row Factor	36.75	1	36.75	F (1, 8) = 4.083	P=0.0780
									Column Factor	24390	1	24390	F (1, 8) = 2710	P<0.0001
									Residual	72	8	9
									Difference between column means
									Mean of DMSO	0.8333
									Mean of ABT-737/ S63845/ Q-VD-OPh	91
									Difference between means	-90.17
									SE of difference	1.732
									95% CI of difference	-94.16 to -86.17
									Difference between row means
									Mean of EMPTYCRISPR	47.67
									Mean of XIAPCRISPR	44.17
									Difference between means	3.5
									SE of difference	1.732
									95% CI of difference	-0.4941 to 7.494
									Interaction CI
									Mean diff, A1 - B1	-93.33
									Mean diff, A2 - B2	-87
									(A1 -B1) - (A2 - B2)	-6.333
									95% CI of difference	-14.32 to 1.655
									(B1 - A1) - (B2 - A2)	6.333
									95% CI of difference	-1.655 to 14.32
									Data summary
									Number of columns (Column Factor)	2
									Number of rows (Row Factor)	2
									Number of values	12

## Sheet: Fig 5J
	DMSO			ABT-737/ S63845/ Q-VD-OPh
EmptyCRISPR	4	2	1	84	93	95			Table Analyzed	GFp
NIKCRISPR	3	0	5	79	98	96
									Two-way ANOVA	Ordinary
									Alpha	0.05
									Source of Variation	% of total variation	P value	P value summary	Significant?
									Interaction	0	>0.9999	ns	No
									Row Factor	0.001406	0.9277	ns	No
									Column Factor	98.72	<0.0001	****	Yes
									ANOVA table	SS	DF	MS	F (DFn, DFd)	P value
									Interaction	0	1	0	F (1, 8) = 0.000	P>0.9999
									Row Factor	0.3333	1	0.3333	F (1, 8) = 0.008772	P=0.9277
									Column Factor	23408	1	23408	F (1, 8) = 616.0	P<0.0001
									Residual	304	8	38
									Difference between column means
									Mean of DMSO	2.5
									Mean of ABT-737/ S63845/ Q-VD-OPh	90.83
									Difference between means	-88.33
									SE of difference	3.559
									95% CI of difference	-96.54 to -80.13
									Difference between row means
									Mean of EmptyCRISPR	46.5
									Mean of NIKCRISPR	46.83
									Difference between means	-0.3333
									SE of difference	3.559
									95% CI of difference	-8.540 to 7.874
									Interaction CI
									Mean diff, A1 - B1	-88.33
									Mean diff, A2 - B2	-88.33
									(A1 -B1) - (A2 - B2)	0
									95% CI of difference	-16.41 to 16.41
									(B1 - A1) - (B2 - A2)	0
									95% CI of difference	-16.41 to 16.41
									Data summary
									Number of columns (Column Factor)	2
									Number of rows (Row Factor)	2
									Number of values	12
									Compare cell means regardless of rows and columns
									Number of families	1
									Number of comparisons per family	6
									Alpha	0.05
									Tukey's multiple comparisons test	Mean Diff.	95.00% CI of diff.	Below threshold?	Summary	Adjusted P Value
									EmptyCRISPR:DMSO vs. EmptyCRISPR:ABT-737/ S63845/ Q-VD-OPh	-88.33	-104.5 to -72.22	Yes	****	<0.0001
									EmptyCRISPR:DMSO vs. NIKCRISPR:DMSO	-0.3333	-16.45 to 15.78	No	ns	0.9999
									EmptyCRISPR:DMSO vs. NIKCRISPR:ABT-737/ S63845/ Q-VD-OPh	-88.67	-104.8 to -72.55	Yes	****	<0.0001
									EmptyCRISPR:ABT-737/ S63845/ Q-VD-OPh vs. NIKCRISPR:DMSO	88	71.88 to 104.1	Yes	****	<0.0001
									EmptyCRISPR:ABT-737/ S63845/ Q-VD-OPh vs. NIKCRISPR:ABT-737/ S63845/ Q-VD-OPh	-0.3333	-16.45 to 15.78	No	ns	0.9999
									NIKCRISPR:DMSO vs. NIKCRISPR:ABT-737/ S63845/ Q-VD-OPh	-88.33	-104.5 to -72.22	Yes	****	<0.0001
									Test details	Mean 1	Mean 2	Mean Diff.	SE of diff.	N1	N2	q	DF
									EmptyCRISPR:DMSO vs. EmptyCRISPR:ABT-737/ S63845/ Q-VD-OPh	2.333	90.67	-88.33	5.033	3	3	24.82	8
									EmptyCRISPR:DMSO vs. NIKCRISPR:DMSO	2.333	2.667	-0.3333	5.033	3	3	0.09366	8
									EmptyCRISPR:DMSO vs. NIKCRISPR:ABT-737/ S63845/ Q-VD-OPh	2.333	91	-88.67	5.033	3	3	24.91	8
									EmptyCRISPR:ABT-737/ S63845/ Q-VD-OPh vs. NIKCRISPR:DMSO	90.67	2.667	88	5.033	3	3	24.73	8
									EmptyCRISPR:ABT-737/ S63845/ Q-VD-OPh vs. NIKCRISPR:ABT-737/ S63845/ Q-VD-OPh	90.67	91	-0.3333	5.033	3	3	0.09366	8
									NIKCRISPR:DMSO vs. NIKCRISPR:ABT-737/ S63845/ Q-VD-OPh	2.667	91	-88.33	5.033	3	3	24.82	8
