# Supplementary material for: Mitochondrial outer membrane integrity regulates a ubiquitin-dependent and NF-κB-mediated inflammatory response
Source: EMBO J. 2024 Feb 9;43(6):904–30. doi: 10.1038/s44318-024-00044-1 (PMC10943237; doi:10.1038/s44318-024-00044-1)
Supplement: Supplementary file 9 — Source Data Fig. 6 [file 44318_2024_44_MOESM9_ESM.zip]

Archive with 34 entries (30 files):
- Fig 6/
- __MACOSX/._Fig 6
- Fig 6/Fig6_Source Data.xlsx
- __MACOSX/Fig 6/._Fig6_Source Data.xlsx
- Fig 6/Fig 6C/
- __MACOSX/Fig 6/._Fig 6C
- Fig 6/.DS_Store
- __MACOSX/Fig 6/._.DS_Store
- Fig 6/Fig 6A/
- __MACOSX/Fig 6/._Fig 6A
- Fig 6/Fig 6C/Fig_6C-svec empty p65 cytc dmso.tif
- __MACOSX/Fig 6/Fig 6C/._Fig_6C-svec empty p65 cytc dmso.tif
- Fig 6/Fig 6C/.DS_Store
- __MACOSX/Fig 6/Fig 6C/._.DS_Store
- Fig 6/Fig 6C/Fig_6C-svec empty p65 cytc rapqvd.tif
- __MACOSX/Fig 6/Fig 6C/._Fig_6C-svec empty p65 cytc rapqvd.tif
- Fig 6/Fig 6C/Fig_6C-svec bb p65 cytc cicd.tif
- __MACOSX/Fig 6/Fig 6C/._Fig_6C-svec bb p65 cytc cicd.tif
- Fig 6/Fig 6C/Fig_6C-svec bb p65 cytc dmso.tif
- __MACOSX/Fig 6/Fig 6C/._Fig_6C-svec bb p65 cytc dmso.tif
- Fig 6/Fig 6C/Fig_6C-svec empty p65 cytc cicd.tif
- __MACOSX/Fig 6/Fig 6C/._Fig_6C-svec empty p65 cytc cicd.tif
- Fig 6/Fig 6C/Fig_6C-svec bb p65 cytc rapqvd.tif
- __MACOSX/Fig 6/Fig 6C/._Fig_6C-svec bb p65 cytc rapqvd.tif
- Fig 6/Fig 6A/.DS_Store
- __MACOSX/Fig 6/Fig 6A/._.DS_Store
- Fig 6/Fig 6A/TIFF/
- __MACOSX/Fig 6/Fig 6A/._TIFF
- Fig 6/Fig 6A/TIFF/Fig6-A-svec gfp-nemo fk2 tom20 cicd.tif
- __MACOSX/Fig 6/Fig 6A/TIFF/._Fig6-A-svec gfp-nemo fk2 tom20 cicd.tif
- Fig 6/Fig 6A/TIFF/Fig6_A-svec gfp-nemo fk2 tom20 ctrl.tif
- __MACOSX/Fig 6/Fig 6A/TIFF/._Fig6_A-svec gfp-nemo fk2 tom20 ctrl.tif
- Fig 6/Fig 6A/TIFF/Fig6_A-svec gfp-nemo fk2 tom20 rapqvd.tif
- __MACOSX/Fig 6/Fig 6A/TIFF/._Fig6_A-svec gfp-nemo fk2 tom20 rapqvd.tif
