# Supplementary material for: Mitochondrial outer membrane integrity regulates a ubiquitin-dependent and NF-κB-mediated inflammatory response
Source: EMBO J. 2024 Feb 9;43(6):904–30. doi: 10.1038/s44318-024-00044-1 (PMC10943237; doi:10.1038/s44318-024-00044-1)
Supplement: Supplementary file 9 — Source Data Fig. 6 [file 44318_2024_44_MOESM9_ESM.zip › Fig 6/Fig6_Source Data.xlsx]

## Sheet: Fig 6B- top panel
	DMSO				ABT-737/S63845/ Q-VD-OPh				Raptinal/ Q-VD-OPh
EMPTYCRISPR	0	0	2	9	71	75	74	92	69	71	62	94			Table Analyzed	GFP
BAX/BAKCRISPR	3	0	0	7	0	0	10	13	65	65	49	98
															Two-way ANOVA	Ordinary
															Alpha	0.05
															Source of Variation	% of total variation	P value	P value summary	Significant?
															Interaction	20.34	<0.0001	****	Yes
															Row Factor	12.43	<0.0001	****	Yes
															Column Factor	59.9	<0.0001	****	Yes
															ANOVA table	SS	DF	MS	F (DFn, DFd)	P value
															Interaction	6507	2	3254	F (2, 18) = 24.97	P<0.0001
															Row Factor	3978	1	3978	F (1, 18) = 30.53	P<0.0001
															Column Factor	19164	2	9582	F (2, 18) = 73.54	P<0.0001
															Residual	2345	18	130.3
															Difference between row means
															Mean of EMPTYCRISPR	51.58
															Mean of BAX/BAKCRISPR	25.83
															Difference between means	25.75
															SE of difference	4.66
															95% CI of difference	15.96 to 35.54
															Data summary
															Number of columns (Column Factor)	3
															Number of rows (Row Factor)	2
															Number of values	24
															Within each row, compare columns (simple effects within rows)
															Number of families	2
															Number of comparisons per family	2
															Alpha	0.05
															Dunnett's multiple comparisons test	Mean Diff.	95.00% CI of diff.	Below threshold?	Summary	Adjusted P Value
															EMPTYCRISPR
															DMSO vs. ABT-737/S63845/ Q-VD-OPh	-75.25	-94.61 to -55.89	Yes	****	<0.0001
															DMSO vs. Raptinal/ Q-VD-OPh	-71.25	-90.61 to -51.89	Yes	****	<0.0001
															BAX/BAKCRISPR
															DMSO vs. ABT-737/S63845/ Q-VD-OPh	-3.25	-22.61 to 16.11	No	ns	0.8897
															DMSO vs. Raptinal/ Q-VD-OPh	-66.75	-86.11 to -47.39	Yes	****	<0.0001
															Test details	Mean 1	Mean 2	Mean Diff.	SE of diff.	N1	N2	q	DF
															EMPTYCRISPR
															DMSO vs. ABT-737/S63845/ Q-VD-OPh	2.75	78	-75.25	8.071	4	4	9.323	18
															DMSO vs. Raptinal/ Q-VD-OPh	2.75	74	-71.25	8.071	4	4	8.828	18
															BAX/BAKCRISPR
															DMSO vs. ABT-737/S63845/ Q-VD-OPh	2.5	5.75	-3.25	8.071	4	4	0.4027	18
															DMSO vs. Raptinal/ Q-VD-OPh	2.5	69.25	-66.75	8.071	4	4	8.27	18

## Sheet: Fig 6B - bottom panel
	DMSO			ABT-737/ S63845/ Q-VD-OPh			Raptinal/ Q-VD-OPh
EMPTYCRISPR	0	0	3	71	67	95	61	51	89			Table Analyzed	FK2
BAX/BAKCRISPR	0	0	5	0	0	13	48	58	96
												Two-way ANOVA	Ordinary
												Alpha	0.05
												Source of Variation	% of total variation	P value	P value summary	Significant?
												Interaction	22.81	0.0012	**	Yes
												Row Factor	10.94	0.0049	**	Yes
												Column Factor	55.15	<0.0001	****	Yes
												ANOVA table	SS	DF	MS	F (DFn, DFd)	P value
												Interaction	5451	2	2726	F (2, 12) = 12.33	P=0.0012
												Row Factor	2616	1	2616	F (1, 12) = 11.83	P=0.0049
												Column Factor	13184	2	6592	F (2, 12) = 29.82	P<0.0001
												Residual	2653	12	221.1
												Difference between row means
												Mean of EMPTYCRISPR	48.56
												Mean of BAX/BAKCRISPR	24.44
												Difference between means	24.11
												SE of difference	7.009
												95% CI of difference	8.840 to 39.38
												Data summary
												Number of columns (Column Factor)	3
												Number of rows (Row Factor)	2
												Number of values	18
												Within each row, compare columns (simple effects within rows)
												Number of families	2
												Number of comparisons per family	2
												Alpha	0.05
												Dunnett's multiple comparisons test	Mean Diff.	95.00% CI of diff.	Below threshold?	Summary	Adjusted P Value
												EMPTYCRISPR
												DMSO vs. ABT-737/ S63845/ Q-VD-OPh	-76.67	-107.0 to -46.29	Yes	****	<0.0001
												DMSO vs. Raptinal/ Q-VD-OPh	-66	-96.38 to -35.62	Yes	***	0.0003
												BAX/BAKCRISPR
												DMSO vs. ABT-737/ S63845/ Q-VD-OPh	-2.667	-33.05 to 27.71	No	ns	0.9654
												DMSO vs. Raptinal/ Q-VD-OPh	-65.67	-96.05 to -35.29	Yes	***	0.0003
												Test details	Mean 1	Mean 2	Mean Diff.	SE of diff.	N1	N2	q	DF
												EMPTYCRISPR
												DMSO vs. ABT-737/ S63845/ Q-VD-OPh	1	77.67	-76.67	12.14	3	3	6.315	12
												DMSO vs. Raptinal/ Q-VD-OPh	1	67	-66	12.14	3	3	5.437	12
												BAX/BAKCRISPR
												DMSO vs. ABT-737/ S63845/ Q-VD-OPh	1.667	4.333	-2.667	12.14	3	3	0.2197	12
												DMSO vs. Raptinal/ Q-VD-OPh	1.667	67.33	-65.67	12.14	3	3	5.409	12

## Sheet: Fig 6D
	DMSO			ABT-737/ S63845/ Q-VD-OPh			Raptinal/ Q-VD-OPh
EMPTYCRISPR	1	5	4	44	58	55	35	67	59			Table Analyzed	Data 1
BAX/BAKCRISPR	2	7	1	8	9	8	42	53	52
												Two-way ANOVA	Ordinary
												Alpha	0.05
												Source of Variation	% of total variation	P value	P value summary	Significant?
												Interaction	16.45	0.0008	***	Yes
												Row Factor	11.12	0.001	**	Yes
												Column Factor	65.23	<0.0001	****	Yes
												ANOVA table	SS	DF	MS	F (DFn, DFd)	P value
												Interaction	1752	2	876.2	F (2, 12) = 13.70	P=0.0008
												Row Factor	1184	1	1184	F (1, 12) = 18.52	P=0.0010
												Column Factor	6948	2	3474	F (2, 12) = 54.33	P<0.0001
												Residual	767.3	12	63.94
												Difference between row means
												Mean of EMPTYCRISPR	36.44
												Mean of BAX/BAKCRISPR	20.22
												Difference between means	16.22
												SE of difference	3.77
												95% CI of difference	8.009 to 24.44
												Data summary
												Number of columns (Column Factor)	3
												Number of rows (Row Factor)	2
												Number of values	18

## Sheet: Fig 6E - left
	DMSO	ABT-737/ S63845/ Q-VD-OPh	Raptinal/ Q-VD-OPh				Sample Name	Target Name	CT	stdev		CT mean
EMPTYCRISPR	1	18.56	20.166				empty dmso	Actin	14.6991	0.00516496				actin	kc	tnf
BAX/BAKCRISPR	1	2.248	34.504				empty dmso	Actin	14.7076			empty	dmso	14.705	25.198	31.9865
							empty dmso	Actin	14.7083				cicd	15.3941	21.6729	27.0402
							empty dmso	KC	25.2774	0.0721417			rapqvd	15.2106	21.3698	28.3839
							empty dmso	KC	25.1801			baxbak	dmso	14.8037	25.3214	31.8184
							empty dmso	KC	25.1365				cicd	14.7082	24.057	30.6473
							empty dmso	TNF	32.2904	0.267644			rapqvd	14.7354	20.1443	27.4333
							empty dmso	TNF	31.8835
							empty dmso	TNF	31.7857			deltaCT
														actin	kc	tnf
												empty	dmso		10.493	17.2815
													cicd		6.27886	11.6461
							empty cicd	Actin	15.4396	0.140008			rapqvd		6.15915	13.1733
							empty cicd	Actin	15.5057			baxbak	dmso		10.5176	17.0147
							empty cicd	Actin	15.237				cicd		9.3488	15.9391
							empty cicd	KC	21.6905	0.0586366			rapqvd		5.40894	12.6979
							empty cicd	KC	21.7208
							empty cicd	KC	21.6076
							empty cicd	TNF	27.033	0.07638		deltadeltaCT
							empty cicd	TNF	27.1199					actin	kc	tnf
							empty cicd	TNF	26.9676			empty	dmso
													cicd		-4.21414	-5.63544
													rapqvd		-4.33385	-4.10825
												baxbak	dmso
							empty rapqvd	Actin	15.1174	0.101173			cicd		-1.16883	-1.07562
							empty rapqvd	Actin	15.3182				rapqvd		-5.10869	-4.31683
							empty rapqvd	Actin	15.1962
							empty rapqvd	KC	21.3591	0.0421468		fold change
							empty rapqvd	KC	21.4162					actin	kc	tnf
							empty rapqvd	KC	21.3339			empty	dmso
							empty rapqvd	TNF	28.3151	0.0634728			cicd		18.5602	49.7092
							empty rapqvd	TNF	28.3963				rapqvd		20.166	17.2467
							empty rapqvd	TNF	28.4402			baxbak	dmso
													cicd		2.24829	2.10763
													rapqvd		34.504	19.9295
							bb dmso	Actin	14.9805	0.155683
							bb dmso	Actin	14.7437
							bb dmso	Actin	14.687
							bb dmso	KC	25.305	0.0162917
							bb dmso	KC	25.3375
							bb dmso	KC	25.3216
							bb dmso	TNF	31.8926	0.247219
							bb dmso	TNF	32.2269
							bb dmso	TNF	31.7443
							bb cicd	Actin	14.8593	0.135967
							bb cicd	Actin	14.6693
							bb cicd	Actin	14.5959
							bb cicd	KC	24.1037	0.0420915
							bb cicd	KC	24.0219
							bb cicd	KC	24.0454
							bb cicd	TNF	30.6079	0.0891687
							bb cicd	TNF	30.5845
							bb cicd	TNF	30.7494
							bb rapqvd	Actin	15.2186	0.283497
							bb rapqvd	Actin	14.685
							bb rapqvd	Actin	14.7858
							bb rapqvd	KC	20.16	0.0771512
							bb rapqvd	KC	20.0606
							bb rapqvd	KC	20.2124
							bb rapqvd	TNF	27.2403	0.21638
							bb rapqvd	TNF	27.6672
							bb rapqvd	TNF	27.3924

## Sheet: Fig 6E - right
	DMSO	ABT-737/ S63845/ Q-VD-OPh	Raptinal/ Q-VD-OPh			Sample Name	Target Name	CT	stdev		CT mean
EMPTYCRISPR	1	49.709	17.247			empty dmso	Actin	14.6991	0.00516496				actin	kc	tnf
BAX/BAKCRISPR	1	2.108	19.929			empty dmso	Actin	14.7076			empty	dmso	14.705	25.198	31.9865
						empty dmso	Actin	14.7083				cicd	15.3941	21.6729	27.0402
						empty dmso	KC	25.2774	0.0721417			rapqvd	15.2106	21.3698	28.3839
						empty dmso	KC	25.1801			baxbak	dmso	14.8037	25.3214	31.8184
						empty dmso	KC	25.1365				cicd	14.7082	24.057	30.6473
						empty dmso	TNF	32.2904	0.267644			rapqvd	14.7354	20.1443	27.4333
						empty dmso	TNF	31.8835
						empty dmso	TNF	31.7857			deltaCT
													actin	kc	tnf
											empty	dmso		10.493	17.2815
												cicd		6.27886	11.6461
						empty cicd	Actin	15.4396	0.140008			rapqvd		6.15915	13.1733
						empty cicd	Actin	15.5057			baxbak	dmso		10.5176	17.0147
						empty cicd	Actin	15.237				cicd		9.3488	15.9391
						empty cicd	KC	21.6905	0.0586366			rapqvd		5.40894	12.6979
						empty cicd	KC	21.7208
						empty cicd	KC	21.6076
						empty cicd	TNF	27.033	0.07638		deltadeltaCT
						empty cicd	TNF	27.1199					actin	kc	tnf
						empty cicd	TNF	26.9676			empty	dmso
												cicd		-4.21414	-5.63544
												rapqvd		-4.33385	-4.10825
											baxbak	dmso
						empty rapqvd	Actin	15.1174	0.101173			cicd		-1.16883	-1.07562
						empty rapqvd	Actin	15.3182				rapqvd		-5.10869	-4.31683
						empty rapqvd	Actin	15.1962
						empty rapqvd	KC	21.3591	0.0421468		fold change
						empty rapqvd	KC	21.4162					actin	kc	tnf
						empty rapqvd	KC	21.3339			empty	dmso
						empty rapqvd	TNF	28.3151	0.0634728			cicd		18.5602	49.7092
						empty rapqvd	TNF	28.3963				rapqvd		20.166	17.2467
						empty rapqvd	TNF	28.4402			baxbak	dmso
												cicd		2.24829	2.10763
												rapqvd		34.504	19.9295
						bb dmso	Actin	14.9805	0.155683
						bb dmso	Actin	14.7437
						bb dmso	Actin	14.687
						bb dmso	KC	25.305	0.0162917
						bb dmso	KC	25.3375
						bb dmso	KC	25.3216
						bb dmso	TNF	31.8926	0.247219
						bb dmso	TNF	32.2269
						bb dmso	TNF	31.7443
						bb cicd	Actin	14.8593	0.135967
						bb cicd	Actin	14.6693
						bb cicd	Actin	14.5959
						bb cicd	KC	24.1037	0.0420915
						bb cicd	KC	24.0219
						bb cicd	KC	24.0454
						bb cicd	TNF	30.6079	0.0891687
						bb cicd	TNF	30.5845
						bb cicd	TNF	30.7494
						bb rapqvd	Actin	15.2186	0.283497
						bb rapqvd	Actin	14.685
						bb rapqvd	Actin	14.7858
						bb rapqvd	KC	20.16	0.0771512
						bb rapqvd	KC	20.0606
						bb rapqvd	KC	20.2124
						bb rapqvd	TNF	27.2403	0.21638
						bb rapqvd	TNF	27.6672
						bb rapqvd	TNF	27.3924
