# Supplementary material for: Mitochondrial outer membrane integrity regulates a ubiquitin-dependent and NF-κB-mediated inflammatory response
Source: EMBO J. 2024 Feb 9;43(6):904–30. doi: 10.1038/s44318-024-00044-1 (PMC10943237; doi:10.1038/s44318-024-00044-1)
Supplement: Supplementary file 10 — Movies Source Data [file 44318_2024_44_MOESM10_ESM.zip]

Archive with 6 entries (5 files):
- Movies/
- __MACOSX/._Movies
- Movies/movie1.avi
- __MACOSX/Movies/._movie1.avi
- Movies/movie2.avi
- __MACOSX/Movies/._movie2.avi
